# Supplementary material for: The influence of glatiramer acetate on Th17-immune response in multiple sclerosis
Source: PLoS One. 2020 Oct 30;15(10):e0240305. doi: 10.1371/journal.pone.0240305 (PMC7599084; doi:10.1371/journal.pone.0240305)
Supplement: S1 Data — (XLSX) [file pone.0240305.s003.xlsx]

## Sheet: IL-17 (PBMC)
IL-17
pg/ml
MS patients				Healthy subjects
N	none	CD3/CD28		N	none	CD3/CD28
1	2	383		1	6.5	648
2	2	611		2	7.2	237
3	5	409		3	4.7	454
4	9	1451		4	9.8	1291
5	2.2	610		5	2.6	93
6	2.5	196		6	0.4	417
7	1.4	384		7	1.2	337
8	1.7	72		8	0	776
9	0	247		9	2.2	234
10	14	373		10	1.7	277
11	2	134		11	2	118
12	2	610		12	2.2	1748
13	1.65	167		13	0	917
14	0	272		14	0	923
15	2	1828		15	1	991
16	1	1255		16	2	906
17	1	917		17	3	402
18	0	962		18	5	259
19	0	517		19	3	394
20	2	610		20	1	230
21	2	756		21	3	296
22	1.5	912		22	2	421
23	2	187		23	3	280
24	0	10		24	4	245
25	0	331		25	2	392
median	2	409			2.2	394
per 25	1	247			1.2	259
per 75	2	756			3	776
IL-17
percent
MS patients										Healthy subjects
N	none	CD3/CD28	GGA 50	GGA 100	GGA 200	GA 50	GA 100	GA 200		N	none	CD3/CD28	GGA 50	GGA 100	GGA 200	GA 50	GA 100	GA 200
1	0.522193	100	74.4125	52.4804	17.7546	77.0235	61.8799	13.0548		1	1.00309	100	47.0679	30.0926	3.54938	49.0741	28.858	9.72222
2	0.327332	100	67.9214	36.0065	9.32897	70.3764	40.4255	14.239		2	3.03797	100	66.6667	36.2869	3.71308	72.5738	45.9916	10.1266
3	1.22249	100	38.3863	19.3154	6.84597	68.9487	50.1222	10.0244		3	1.03524	100	79.5154	59.6916	11.8943	76.4317	59.0308	20.9251
4	0.620262	100	72.7085	25.1551	3.4459	45.4859	20.6754	4.47967		4	0.759101	100	79.3958	60.2634	8.13323	92.0991	50.7359	8.36561
5	0.360656	100	49.3443	24.0984	8.03279	61.1475	39.8361	12.7869		5	2.7957	100	87.0968	64.5161	35.4839	72.043	45.1613	34.4086
6	1.27551	100	36.7347	25.5102	2.55102	40.3061	26.5306	13.2653		6	0.0959233	100	40.048	33.5731	17.506	36.6906	24.2206	17.0264
7	0.364583	100	60.9375	29.1667	13.0208	63.8021	34.8958	18.2292		7	0.356083	100	35.0148	15.1335	4.74777	49.8516	36.4985	21.0682
8	2.36111	100	84.7222	36.1111	11.1111	68.0556	52.7778	30.5556		8	0	100	28.6082	10.3093	4.51031	34.6649	13.9175	1.67526
9	0	100	86.2348	51.8219	13.7652	86.2348	70.8502	30.3644		9	0.940171	100	58.547	30.7692	13.6752	52.9915	39.7436	29.9145
10	3.75335	100	39.4102	10.992	11.5282	69.437	41.2869	21.7158		10	0.613718	100	37.9061	28.1588	5.05415	46.2094	41.8773	20.2166
11	1.49254	100	73.8806	30.597	10.4478	70.1493	44.7761	17.1642		11	1.69492	100	51.6949	24.5763	17.7966	60.1695	56.7797	23.7288
12	0.327869	100	49.3443	24.0984	8.03279	61.1475	39.8361	12.7869		12	0.125858	100	55.6636	35.5835	6.2357	60.0114	52.2883	23.3982
13	0.988024	100	59.8802	19.7605	4.19162	68.2635	20.3593	3.59281		13	0	100	66.6303	24.7546	2.61723	61.0687	23.8822	4.0349
14	0	100	60.6618	21.3235	3.30882	44.8529	14.3382	4.77941		14	0	100	82.0152	50.2709	3.14193	65.0054	26.8689	8.77573
15	0.109409	100	50.547	21.3895	7.87746	41.5208	21.2254	7.38512		15	0.100908	100	75.6811	51.665	1.41271	74.5711	53.3804	26.7407
16	0.0796813	100	72.749	39.761	9.64143	61.4343	30.0398	8.28685		16	0.220751	100	102.097	48.0132	0.993377	93.0464	62.8035	0.662252
17	0.109051	100	57.5791	35.7688	12.6499	38.386	22.9008	3.70774		17	0.746269	100	47.7612	7.21393	0.746269	29.8507	13.1841	1.49254
18	0	100	84.9272	62.3701	6.02911	80.9771	76.5073	9.56341		18	1.9305	100	80.3089	55.5985	10.8108	138.996	121.622	62.1622
19	0	100	37.911	16.2476	16.6344	55.5126	17.6015	7.54352		19	0.761421	100	61.6751	29.4416	2.03046	104.315	85.7868	46.1929
20	0.327869	100	49.3443	24.0984	8.03279	61.1475	39.8361	12.7869		20	0.434783	100	67.3913	63.4783	12.6087	84.7826	83.0435	63.0435
21	0.26455	100	62.5661	32.0106	4.89418	49.3386	20.1058	5.55556		21	1.01351	100	74.6622	27.3649	9.12162	76.6892	49.3243	13.8514
22	0.164474	100	70.1754	48.2456	3.28947	42.9825	16.1184	2.08333		22	0.475059	100	58.6698	26.3658	4.038	81.7102	65.5582	32.5416
23	1.06952	100	62.5668	24.0642	14.4385	43.8503	16.5775	3.20856		23	1.07143	100	93.9286	50.3571	12.5	105.714	72.8571	27.8571
24	0	100	60	50	50	60	40	50		24	1.63265	100	55.102	47.3469	6.53061	89.3878	57.9592	19.1837
25	0	100	37.7644	10.8761	5.74018	13.2931	8.1571	4.83384		25	0.510204	100	65.8163	35.7143	2.29592	51.0204	45.4082	10.7143
median	0.327869	100	60.6618	25.5102	8.03279	61.1475	34.8958	10.0244			0.746269	100	65.8163	35.5835	5.05415	72.043	49.3243	20.2166
per 25	0.0796813	100	49.3443	21.3895	5.74018	44.8529	20.3593	4.83384			0.220751	100	51.6949	27.3649	3.14193	51.0204	36.4985	9.72222
per 75	0.988024	100	72.7085	36.1111	12.6499	68.9487	41.2869	14.239			1.04429	100	79.4257	50.6841	12.0457	85.9339	59.974	28.3715

## Sheet: IFN-gamma (PBMC)
IFN-gamma
pg/ml					pg/ml
MS patients					Healthy subjects
N	none	CD3/CD28			N	none	CD3/CD28
1	12	4465			1	21	4791
2	24	4522			2	11	4536
3	12	4551			3	7	4477
4	15	4580			4	15	4331
5	17	5145			5	9	4212
6	33	7023			6	7	4534
7	26	14459			7	12	5536
8	25	4928			8	4	3775
9	23	3066			9	18	4678
10	12	5831			10	13	4644
11	17	2563			11	21	4728
12	33	7023			12	18	4220
13	22	2756			13	12	6356
14	20	3355			14	10	6515
15	16	3281			15	13	7979
16	9	3323			16	15	5948
17	22	3309			17	17	6833
18	23	18176			18	12	6128
19	26	16440			19	15	5340
20	33	7023			20	12	4678
21	38	6348			21	22	2756
22	32	6310			22	20	3355
23	24	4809			23	16	3280
24	18	529			24	8	3323
25	21	4620			25	22	3309
median	22	4620				13	4644
per 25	17	3323				11	4212
per75	26	6348				18	5536
IFN-gamma
percent
MS patients											Healthy subjects
N	none	CD3/CD28	GGA 50	GGA 100	GGA 200	GA 50	GA 100	GA 200			N	none	CD3/CD28	GGA 50	GGA 100	GGA 200	GA 50	GA 100	GA 200
1	0.268757	100	97.3124	96.2822	12.5868	98.7682	97.738	20.6271			1	0.438322	100	95.4081	93.7591	23.0015	90.0647	94.594	62.8679
2	0.530739	100	94.3609	83.8567	10.2831	94.1176	94.184	12.782			2	0.242504	100	100.485	95.3263	33.0688	101.257	89.0873	71.3624
3	0.263678	100	96.3525	85.7833	10.7449	96.3964	100.857	21.336			3	0.156355	100	102.613	102.457	35.2245	102.479	96.2475	76.9712
4	0.327511	100	100.371	99.2358	11.2009	100.393	100.393	18.6245			4	0.34634	100	101.732	105.311	67.9058	103.925	105.934	28.3076
5	0.330418	100	84.6453	78.1341	10.7483	73.6638	67.3275	52.1088			5	0.213675	100	104.155	103.585	32.9297	102.849	106.125	37.9867
6	0.469885	100	89.3635	86.5015	13.9399	93.7206	67.5637	46.4189			6	0.154389	100	84.5831	80.6793	37.0975	83.3039	70.247	46.7358
7	0.179819	100	94.7507	73.9124	11.868	50.4323	51.8846	45.9022			7	0.216763	100	95.0686	91.3295	77.6734	96.0983	93.5152	85.7478
8	0.507305	100	68.3644	38.2914	19.9472	39.7321	23.8636	6.93994			8	0.10596	100	106.887	88.106	4.60927	84.2119	67.894	2.83444
9	0.750163	100	46.2492	25.9295	3.5225	42.1722	33.1703	12.4918			9	0.38478	100	88.2215	27.6186	8.84994	84.4164	81.3809	32.5994
10	0.205797	100	31.8642	12.6393	1.40628	32.2586	30.5436	4.45893			10	0.279931	100	93.7984	63.3721	16.6451	93.2171	87.9414	36.6494
11	0.663285	100	18.611	2.06789	0.0780336	67.2649	16.192	1.24854			11	0.444162	100	93.8875	56.5144	8.24873	91.3071	78.6379	26.5651
12	0.469885	100	89.3635	86.5015	13.9399	93.7206	67.5637	46.4189			12	0.42654	100	51.4218	25.3555	3.43602	53.3175	35.3081	5.80569
13	0.798258	100	94.1582	71.1176	12.2279	73.2946	63.135	42.9245			13	0.188798	100	56.9069	31.5135	5.7898	51.0227	39.679	6.29327
14	0.596125	100	96.4531	89.9851	25.4844	98.3308	92.7273	61.3413			14	0.153492	100	102.809	97.0223	58.6646	105.664	83.8219	71.7421
15	0.487656	100	102.286	102.499	61.6276	96.9521	95.9159	87.6867			15	0.162928	100	93.8338	87.8431	25.6799	73.8564	71.7258	73.1796
16	0.27084	100	101.986	100.722	31.4174	101.625	100.15	56.2745			16	0.252186	100	106.137	82.7001	21.2845	81.5064	74.6974	65.8541
17	0.664853	100	101.33	100.393	30.7646	102.418	101.541	66.0925			17	0.248793	100	113.61	102.649	11.7518	87.4579	77.1843	52.466
18	0.12654	100	84.0999	60.3653	2.44278	65.0693	63.9745	13.0337			18	0.195822	100	90.7148	80.9563	22.079	93.391	96.9158	83.8936
19	0.158151	100	47.646	17.0073	1.24696	59.0876	26.247	6.44769			19	0.280899	100	98.3708	82.2097	20.1311	101.629	103.146	78.2397
20	0.469885	100	89.3635	86.5015	13.9399	93.7206	67.5637	46.4189			20	0.25652	100	106.584	85.4211	16.0539	94.3993	115.156	92.9243
21	0.598614	100	97.5583	98.5822	39.1777	101.89	102.804	40.3434			21	0.798258	100	94.1582	71.1176	12.2279	73.2946	63.135	42.9245
22	0.507132	100	99.9842	96.9097	11.4897	102.108	98.7322	40.6498			22	0.596125	100	96.4531	89.9851	25.4545	98.3308	92.7273	79.225
23	0.499064	100	112.996	93.5745	13.1004	96.8601	97.7958	13.7243			23	0.487805	100	102.317	102.53	61.6463	96.9817	95.9451	87.7134
24	3.40265	100	59.3573	64.0832	42.9112	62.3819	60.1134	29.6786			24	0.240746	100	101.986	100.722	31.4174	101.625	100.15	56.2745
25	0.454545	100	101.342	78.2684	8.8961	93.5065	82.2078	4.84848			25	0.664853	100	101.33	100.393	30.7646	102.418	101.541	66.0925
median	0.469885	100	94.3609	85.7833	12.2279	93.7206	67.5637	29.6786				0.252186	100	98.3708	88.106	23.0015	93.391	89.0873	62.8679
per 25	0.27084	100	84.0999	64.0832	10.2831	65.0693	60.1134	12.782				0.195822	100	93.8338	80.6793	12.2279	84.2119	74.6974	36.6494
per 75	0.596125	100	99.9842	96.2822	19.9472	98.3308	97.7958	46.4189				0.39522	100	102.662	100.475	33.6077	101.626	97.7245	77.2883

## Sheet: IL-17 (CD4+)
CD4+ T cells
IL-17, pg/ml					IL-17, pg/ml
MS patients					Healthy subjects
N	none	CD3/CD28			N	none	CD3/CD28
1	0	671			1	1.5	1529
2	6	502			2	3	975
3	8.3	1196			3	1.8	739
4	8	988			4	4	1536
5	9.6	478			5	1.9	930
6	3.64	388			6	0	897
7	6	1826			7	1	247
8	13	680			8	3.7	1033
9	3.57	1448			9	0	2249
10	9	558			10	0	1451
11	0	345			11	1	2387
12	0	600			12	2	31
13	0	1575			13	0	608
14	0	1921			14	0	53
15	0	1749			15	1	1349
16	0	1100			median	1	975
median	3.605	834			per 25	0	673.5
per 25	0	544			per 75	1.95	1490
per 75	8.075	1479.75
CD4+ T cells
IL-17, percent											IL-17, percent
MS patients											Healthy subjects
N	none	CD3/CD28	GGA 50	GGA 100	GGA 200	GA 50	GA 100	GA 200			N	none	CD3/CD28	GGA 50	GGA 100	GGA 200	GA 50	GA 100	GA 200
1	0	100	28.614	26.9747	12.3696	36.5127	33.9791	15.6483			1	0.0981033	100	82.603	70.8306	29.431	91.4323	77.3708	56.4421
2	1.19522	100	74.502	48.4064	34.8606	70.1195	46.2151	41.0359			2	0.307692	100	87.3846	57.641	30.9744	87.6923	76.3077	65.8462
3	0.69398	100	80.8528	71.8227	31.8562	92.6421	72.6589	44.8997			3	0.243572	100	83.8972	59.9459	20.5683	85.521	73.4777	40.5954
4	0.809717	100	77.6316	71.3563	43.4211	58.6032	51.0121	33.2996			4	0.260417	100	92.7734	74.2188	32.4219	96.0286	90.4948	75.3255
5	2.00837	100	76.9874	39.9582	31.7992	69.6653	62.1339	47.0711			5	0.204301	100	82.3656	75.5914	50.5376	102.366	69.4624	40.3226
6	0.938144	100	86.8557	80.9278	56.9588	97.9381	72.9381	70.3608			6	0	100	93.1996	69.8997	43.1438	64.8829	61.0925	39.6878
7	0.328587	100	19.4962	14.7864	10.5696	16.4841	15.2793	13.6364			7	0.404858	100	72.8745	52.6316	24.6964	77.7328	52.6316	26.7206
8	1.91176	100	100.294	92.9412	56.9118	101.324	80.4412	67.0588			8	0.35818	100	88.3833	77.6379	43.4656	84.8015	72.12	52.8558
9	0.246547	100	58.3564	38.1215	20.2348	60.4972	58.6326	26.8646			9	0	100	93.8639	83.7261	48.2437	84.4375	85.2379	60.0711
10	1.6129	100	54.3011	53.405	52.3297	66.3082	38.7097	28.6738			10	0	100	121.433	64.714	8.27016	101.723	70.2274	50.379
11	0	100	97.971	88.1159	41.4493	53.3333	37.971	35.6522			11	0.0418936	100	105.404	99.3716	20.4022	89.8199	89.6942	81.8182
12	0	100	107.5	98.5	11.8333	84	108.667	74.8333			12	6.45161	100	96.7742	103.226	16.129	61.2903	74.1935	48.3871
13	0	100	102.349	120.889	21.2698	66.9841	69.9048	51.1746			13	0	100	70.8882	40.625	6.74342	79.9342	51.4803	45.5592
14	0	100	73.9198	73.8157	34.8256	78.2405	47.7356	30.3488			14	0	100	113.208	101.887	30.1887	149.057	84.9057	75.4717
15	0	100	62.7216	38.1361	25.0429	34.4197	36.821	26.8153			15	0.074129	100	83.5434	61.0082	47.0719	111.638	94.2179	64.8629
16	0	100	81.1818	60.7273	25.7273	100.909	80.2727	66			median	0.0981033	100	88.3833	70.8306	30.1887	87.6923	74.1935	52.8558
median	0.287567	100	77.3095	59.8813	33.3584	69.8924	54.8224	38.344			per 25	0	100	83.0732	60.477	20.4853	82.1859	69.8449	43.0773
per 25	0	100	63.03	36.7123	26.9418	53.0806	43.1561	28.8868			per 75	0.284054	100	95.3191	80.682	43.3047	98.8758	85.0718	65.3545
per 75	1.06668	100	92.4133	84.5219	42.4352	88.3211	72.7985	58.5873

## Sheet: IFN-gamma (CD4+)
CD4+ T cells
IFN-gamma, pg/ml
MS patients					Healthy subjects
N	none	CD3/CD28			N	none	CD3/CD28
1	12	12082			1	20	6094
2	5.4	11421			2	18	5855
3	9	9572			3	18	6867
4	2	11779			4	17	6824
5	14	11637			5	13	7921
6	12	10065			6	7	5981
7	12	4487			7	25	7271
8	12	11209			8	4	4482
9	6	9694			9	20	5919
10	12	3991			10	29	6459
11	20	3468			11	5	2124
12	15	2250			12	19	7069
13	17	5478			13	22	9123
14	46	3505			14	4	2365
15	26	8686			15	28	20588
16	21	11878			median	18	6459
median	12	9633			per 25	10	5887
per 25	11.25	4363			per 75	21	7170
per 75	17.75	11475
CD4+ T cells
IFN-gamma, percent											IFN-gamma, percent
MS patients											Healthy subjects
N	none	CD3/CD28	GGA 50	GGA 100	GGA 200	GA 50	GA 100	GA 200			N	none	CD3/CD28	GGA 50	GGA 100	GGA 200	GA 50	GA 100	GA 200
1	0.0993213	100	87.411	74.7807	67.5137	101.39	88.0649	86.5254			1	0.328192	100	91.2045	8.18838	56.9084	100.591	83.1966	60.1411
2	0.0472813	100	87.0064	75.7289	40.4518	77.375	89.3354	54.7763			2	0.30743	100	75.6447	69.1716	40.7686	77.1648	76.3108	48.9838
3	0.0940242	100	96.1868	84.6323	81.1638	111.68	88.6126	68.7526			3	0.262123	100	96.6798	93.345	61.5116	87.5637	84.2726	71.4723
4	0.0169794	100	85.3044	91.0604	63.1802	70.8125	69.7767	61.8813			4	0.249121	100	105.041	101.26	84.2907	95.5744	96.864	91.5445
5	0.120306	100	81.5073	81.7908	69.9063	71.4875	74.5295	70.9117			5	0.164121	100	89.2817	79.851	56.7605	83.7773	80.2045	55.4475
6	0.119225	100	85.3154	76.1053	51.3462	81.1724	77.993	706.766			6	0.117037	100	102.775	71.9612	58.318	102.775	89.7342	77.5121
7	0.267439	100	86.4943	78.226	38.801	91.3082	72.2086	38.9124			7	0.343832	100	78.1873	70.2104	63.4438	79.4114	79.4664	71.4895
8	0.107057	100	82.2553	53.4749	27.4333	73.5034	72.076	46.0166			8	0.0892459	100	108.121	99.0629	70.3927	90.8077	91.544	75.7921
9	0.061894	100	65.5148	64.8752	42.7378	58.3969	58.923	46.9259			9	0.337895	100	57.78	36.8474	15.4418	64.4366	66.3795	72.3433
10	0.300677	100	55.099	29.4663	14.7582	51.3155	48.5091	32.5733			10	0.448986	100	85.9421	114.445	44.9296	89.9985	73.835	80.4149
11	0.576701	100	64.158	65.0231	48.3852	50.0865	40.5998	38.2065			11	0.235405	100	97.5989	87.7119	45.6685	86.2053	81.1676	67.5612
12	0.666667	100	113.778	88.4889	56.2667	88.9333	85.8222	85.2444			12	0.268779	100	63.5309	47.9276	3.90437	80.8177	73.5606	38.1808
13	0.310332	100	57.0646	53.1581	48.138	55.7685	47.992	48.2475			13	0.241149	100	113.833	117.823	62.4027	80.0723	98.1914	103.749
14	1.31241	100	104.137	81.6548	29.0442	80.2282	60.2853	31.9544			14	0.169133	100	95.8562	98.2664	9.93658	76.4059	77.3784	76.1099
15	0.299332	100	109.613	142.563	96.9837	69.0997	74.5452	100.058			15	0.136002	100	99.6551	59.0392	3.05032	66.597	60.0787	48.5768
16	0.176797	100	98.4257	142.288	84.8291	50.4967	96.3546	68.4795			median	0.249121	100	95.8562	79.851	56.7605	83.7773	80.2045	71.4895
median	0.148552	100	85.9049	78.9481	65.3469	79.2737	73.3691	58.3288			per 25	0.166627	100	82.0647	64.1054	28.1052	78.2881	75.0729	57.7943
per 25	0.097997	100	84.5421	75.4919	40.0391	72.9995	72.1755	52.5864			per 75	0.317811	100	101.215	98.6647	61.9571	90.4031	87.0034	76.811
per 75	0.305504	100	97.3062	86.5606	66.5433	80.7003	81.9076	69.8322

## Sheet: IL-10 (CD4)
CD4+ T cells
IL-10, pg/ml
MS patients					Healthy subjects
N	none	CD3/CD28			N	none	CD3/CD28
1	10	481			1	10	396
2	4	259			2	12	294
3	5	547			3	2	319
4	3	593			4	4	415
5	4	200			5	2	345
6	5.5	329			6	7	331
7	6	737			7	5	229
8	0	163			8	1	310
9	0	49.15			9	11	1474
10	6	550			10	12	2951
11	6	50			11	14	3641
12	2	249			12	22	182
13	2	26			13	15	1257
14	4	459			14	95	1747
15	2	66			15	35	1459
16	3	593			median	11	396
median	4	294			per 25	4.5	314.5
per 25	2	138.75			per 75	14.5	1466.5
per 75	5.625	547.75
CD4+ T cells
IL-10, percent											IL-10, percent
MS patients											Healthy subjects
N	none	CD3/CD28	GGA 50	GGA 100	GGA 200	GA 50	GA 100	GA 200			N	none	CD3/CD28	GGA 50	GGA 100	GGA 200	GA 50	GA 100	GA 200
1	2.079	100	75.052	65.2807	32.4324	70.4782	69.6466	48.2328			1	2.52525	100	100.758	82.3232	68.4343	101.263	96.7172	80.0505
2	1.5444	100	95.3668	69.4981	27.4131	59.8456	61.7761	25.4826			2	4.08163	100	94.898	82.3129	62.2449	94.2177	95.5782	89.4558
3	0.914077	100	101.28	86.106	58.8665	110.786	87.2029	64.8995			3	0.626959	100	94.6708	79.9373	63.3229	89.3417	90.2821	83.0721
4	0.505902	100	145.025	147.386	92.0742	116.526	109.612	87.6897			4	0.963855	100	101.446	80.241	64.0964	97.5904	88.6747	86.506
5	2	100	88.5	58	40	79	64.5	47			5	0.57971	100	100.29	89.2754	68.1159	93.0435	91.0145	83.7681
6	1.67173	100	102.432	100.304	67.4772	119.149	89.6657	71.1246			6	2.1148	100	107.855	89.7281	70.0906	105.136	99.0937	80.6647
7	0.814111	100	56.3094	51.289	44.6404	54.5455	50.6106	35.2782			7	2.18341	100	77.7293	54.1485	51.0917	68.9956	72.0524	76.4192
8	0	100	139.264	120.245	94.4785	121.472	123.926	101.227			8	0.322581	100	90.6452	67.7419	60.3226	80.3226	95.1613	46.7742
9	0	100	81.3835	82.5025	40.4883	89.7253	36.826	34.1811			9	0.746269	100	137.381	108.82	45.6581	122.999	99.9322	76.0516
10	1.09091	100	144.727	136.364	92.7273	109.091	54.5455	72.7273			10	0.406642	100	117.011	75.9742	19.9932	118.638	75.9742	40.5286
11	12	100	140	142	108	142	138	116			11	0.38451	100	121.972	124.142	27.822	145.867	133.178	36.8305
12	0.803213	100	102.41	97.992	81.9277	67.0683	68.2731	87.9518			12	12.0879	100	109.341	102.198	51.6484	119.78	107.692	104.396
13	7.69231	100	130.769	107.692	107.692	57.6923	100	111.538			13	1.19332	100	90.1352	70.8035	34.4471	86.3962	79.0772	60.3023
14	0.87146	100	95.6427	93.4641	64.0523	76.2527	82.7887	44.2266			14	5.43789	100	164.11	87.0063	28.7922	154.093	153.864	75.0429
15	3.0303	100	101.515	78.7879	45.4545	127.273	96.9697	48.4848			15	2.3989	100	146.744	126.868	36.1892	176.08	131.666	104.455
16	0.505902	100	161.551	147.386	92.0742	116.526	109.612	87.6897			median	1.19332	100	101.446	82.3232	51.6484	101.263	95.5782	80.0505
median	1.00249	100	101.962	77.8021	49.4333	94.8931	84.9958	68.012			per 25	0.603335	100	94.7844	77.9558	35.3181	91.1926	89.4784	67.6726
per 25	0.728885	100	85.138	63.4605	38.1081	67.82	63.819	44.0695			per 75	2.46208	100	119.492	95.9629	63.7096	121.389	103.812	85.1371
per 75	1.83587	100	139.632	128.305	92.4007	117.838	104.806	87.8208

## Sheet: IL-17 (DC and CD4+)
CD4+ T cells stimulated with dendritic cells
IL-17, pg/ml
MS patients				Healthy subjects
N	none	LPS		N	none	LPS
1	42	474		1	68	402
2	50	96		2	16	158
3	8	160		3	52	92
4	28	170		4	2	151
5	7	115		5	0	232
median	28	160		median	16	158
per 25	8	115		per 25	2	151
per 75	42	170		per 75	52	232
CD4+ T cells stimulated with dendritic cells
IL-17, percent
MS patients									Healthy subjects
N	none	LPS	GGA 50	GGA 100	GGA 200	CD3/CD28	Negative control		N	none	LPS	GGA 50	GGA 100	GGA 200	CD3/CD28	Negative control
1	8.86076	100	36.7089	30.8017	4.64135	168.776	2.1097		1	16.9154	100	114.677	53.4826	18.6567	201.493	0
2	52.0833	100	66.6667	58.3333	50	210.417	8.33333		2	10.1266	100	93.038	93.6709	55.0633	164.557	0.632911
3	5	100	112.5	93.125	75	220	10.625		3	56.5217	100	84.7826	50	20.6522	152.174	5.43478
4	16.4706	100	117.647	101.176	64.7059	147.059	2.94118		4	1.3245	100	142.384	82.7815	35.0993	185.43	0
5	6.08696	100	66.9565	52.1739	35.6522	190.435	5.21739		5	0	100	119.828	84.9138	50	137.931	0
median	8.86076	100	66.9565	58.3333	50	190.435	5.21739		median	10.1266	100	114.677	82.7815	35.0993	164.557	0

## Sheet: IFN-gamma (DC and CD4+)
CD4+ T cells stimulated with dendritic cells
IFN-gamma, pg/ml
MS patients				Healthy subjects
N	none	LPS		N	none	LPS
1	33	10248		1	221	2819
2	6	2459		2	7	5606
3	5	4094		3	15	3393
4	0	631		4	35	1752
5	33	2060		5	5	2355
median	6	2459		median	15	2819
per 25	5	2060		per 25	7	2355
per 75	33	4094		per 75	35	3393
CD4+ T cells stimulated with dendritic cells
IFN-gamma, percent
MS patients									Healthy subjects
N	none	LPS	GGA 50	GGA 100	GGA 200	CD3/CD28	Negative control		N	none	LPS	GGA 50	GGA 100	GGA 200	CD3/CD28	Negative control
1	0.322014	100	71.5652	30.0351	8.64559	119.994	0.995316		1	7.83966	100	112.983	53.9198	7.91061	147.038	0
2	0.244002	100	116.795	72.0618	30.6629	200	3.00935		2	0.124866	100	81.8052	64.0564	40.2783	169.996	0
3	0.12213	100	117.465	86.1505	63.6786	135.002	1.27015		3	0.442087	100	52.9915	57.7955	22.3696	196.817	1.26732
4	0	100	99.5246	76.3867	56.4184	221.078	0		4	1.99772	100	101.199	46.9749	13.1279	153.368	0
5	1.60194	100	72.4757	40.9709	38.3495	174.272	1.01942		5	0.212314	100	64.7983	68.9172	33.3333	155.244	0.89172
median	0.244002	100	99.5246	72.0618	38.3495	174.272	1.01942		median	0.442087	100	81.8052	57.7955	22.3696	155.244	0

## Sheet: IL-6 (DC)
Dendritic cells
IL-6, pg/ml
MS patients					Healthy subjects
N	none	LPS			N	none	LPS
1	145	10765			1	262	13583
2	36	9267			2	288	16474
3	30	13822			3	0	9117
4	96	13518			4	11	2567
5	70	12956			5	3	27962
median	70	12956			median	11	13583
per 25	36	10765			per 25	3	9117
per 75	96	13518			per 75	262	16474
Dendritic cells
IL-6, pg/ml
MS patients								Healthy subjects
N	none	LPS	GGA 50	GGA 100	GGA 200			N	none	LPS	GGA 50	GGA 100	GGA 200
1	1.34696	100	91.5653	73.0144	56.5444			1	1.92888	100	70.4263	51.8663	17.2348
2	0.388475	100	108.082	104.457	92.9535			2	288	100	97.0438	75.695	63.2573
3	0.217045	100	95.7025	97.5329	75.2351			3	0	100	89.2838	56.2137	18.482
4	0.710164	100	94.5998	84.1619	68.3163			4	11	100	129.996	98.9092	38.2158
5	0.54029	100	98.6416	96.4804	78.8283			5	3	100	111.587	71.1716	32.8338
median	0.54029	100	95.7025	96.4804	75.2351			median	3	100	97.0438	71.1716	32.8338

## Sheet: IL-1beta (DC)
Dendritic cells
IL-1beta
MS patients					Healthy subjects
N	none	LPS			N	none	LPS
1	0	232			1	0	504
2	4	111			2	0	261
3	38	140			3	0	85
4	0	34			4	5	62
5	0	20			5	0	141
median	0	111			median	0	141
per 25	0	34			per 25	0	85
per 75	4	140			per 75	0	261
Dendritic cells
IL-1beta, percent
MS patients								Healthy subjects
N	none	LPS	GGA 50	GGA 100	GGA 200			N	none	LPS	GGA 50	GGA 100	GGA 200
1	0	100	59.9138	35.7759	23.2759			1	0	100	64.4841	28.1746	9.3254
2	3.6036	100	50.4505	48.6486	24.3243			2	0	100	74.3295	48.2759	25.2874
3	27.1429	100	102.143	93.5714	60.7143			3	0	100	103.529	45.8824	11.7647
4	0	100	117.647	76.4706	26.4706			4	8.06452	100	109.677	59.6774	25.8065
5	0	100	120	75	25			5	0	100	70.2128	34.0426	9.21986
median	0	100	102.143	75	25			median	0	100	74.3295	45.8824	11.7647

## Sheet: mRNA IL-17
	CD4+ T cells
	IL-17 mRNA expression, percent
	MS patients											Healthy subjects
	N	none	CD3/CD28	GGA 50	GGA 100	GGA 200	GA 50	GA 100	GA 200			N	none	CD3/CD28	GGA 50	GGA 100	GGA 200	GA 50	GA 100	GA 200
	1	6.21118	100	112.422	73.913	29.1926	98.1367	78.882	27.3292			1	0.55991	100	74.916	59.4625	37.682	61.1982	37.514	56.6069
	2	4.23729	100	60.1695	102.119	28.8136	83.0508	77.9661	46.1864			2	2.1978	100	99.3407	48.7912	16.044	81.0989	70.1099	34.9451
	3	9.17431	100	126.606	116.514	39.4495	96.3303	74.3119	69.7248			3	4.25532	100	89.7872	46.383	17.4468	122.553	80.8511	62.1277
	4	14.4927	100	57.971	46.3768	10.1449	133.333	20.2899	11.5942			4	5.95238	100	83.3333	66.6667	36.9048	89.8809	80.3571	52.9762
	median	7.69275	100	86.2959	88.0158	29.0031	97.2335	76.139	36.7578			median	3.22656	100	86.5603	54.1269	27.1758	85.4899	75.2335	54.7916

[truncated: 2 more sheets: mRNA IFN-gamma, mRNA IL-10]
